# Supplementary material for: Immunomodulatory Activity In Vitro and In Vivo of a Sulfated Polysaccharide with Novel Structure from the Green Alga Ulva conglobata Kjellman
Source: Mar Drugs. 2022 Jul 8;20(7):447. doi: 10.3390/md20070447 (PMC9320874; doi:10.3390/md20070447)
Supplement: Supplementary file 1 [file marinedrugs-20-00447-s001.zip]

Archive with 1 entries (1 files):
- marinedrugs-1797554-supplementary.pdf
